# Supplementary material for: Yoga is effective for treating chronic pain in veterans with Gulf War Illness at long-term follow-up
Source: BMC Complement Med Ther. 2023 Sep 13;23:319. doi: 10.1186/s12906-023-04145-y (PMC10498617; doi:10.1186/s12906-023-04145-y)
Supplement: Supplementary file 2 — Additional file 2. [file 12906_2023_4145_MOESM2_ESM.zip]

Archive with 2 entries (2 files):
- primaryFuAnalyses.pdf
- secondaryLmms.pdf
